# Supplementary material for: An Accurate Kinematic Analysis with Clinical Convenience for Decomposing Mandibular Movement into Translational and Rotational Components: A Preliminary Proof-of-Concept Study
Source: Bioengineering (Basel). 2026 May 29;13(6):645. doi: 10.3390/bioengineering13060645 (PMC13295940; doi:10.3390/bioengineering13060645)
Supplement: Supplementary file 1 [file bioengineering-13-00645-s001.zip]

Archive with 1 entries (1 files):
- bioengineering-4305523-supplementary.pdf
